# Supplementary material for: The Diversity, Metabolomics Profiling, and the Pharmacological Potential of Actinomycetes Isolated from the Estremadura Spur Pockmarks (Portugal)
Source: Mar Drugs. 2021 Dec 23;20(1):21. doi: 10.3390/md20010021 (PMC8780274; doi:10.3390/md20010021)
Supplement: Supplementary file 1 [file marinedrugs-20-00021-s001.zip]

Archive with 1 entries (1 files):
- marinedrugs-1493075-supplementary.pdf
